# Supplementary material for: A Possible Link between Gut Microbiome Composition and Cardiovascular Comorbidities in Psoriatic Patients
Source: J Pers Med. 2022 Jul 9;12(7):1118. doi: 10.3390/jpm12071118 (PMC9324618; doi:10.3390/jpm12071118)
Supplement: Supplementary file 1 [file jpm-12-01118-s001.zip]

Archive with 1 entries (1 files):
- jpm-1742766-supplementary.pdf
